# Supplementary material for: Human IgG responses to Aedes mosquito salivary peptide Nterm-34kDa and its comparison to Anopheles salivary antigen (gSG6-P1) IgG responses measured among individuals living in Lower Moshi, Tanzania
Source: PLoS One. 2022 Oct 27;17(10):e0276437. doi: 10.1371/journal.pone.0276437 (PMC9612500; doi:10.1371/journal.pone.0276437)
Supplement: S1 Dataset — (XLS) [file pone.0276437.s002.xls]

## Sheet: Survey 1
participant	village	household	sex	educationlevel	nterm	ntermcode	age category
1	Oria	1	Female	Had primary education	0.02	Negative	46-65
2	Oria	1	Male	Pupils at primary school	0.15	Positive	0-5
3	Oria	2	Female	Had primary education	0.24	Positive	16-30
4	Oria	2	Female	Pupils at primary school	0.33	Positive	6-15
5	Oria	3	Female	Had primary education	0.03	Negative	46-65
6	Oria	4	Female	Had primary education	0.41	Positive	31-45
7	Oria	5	Female	Had primary education	0.27	Positive	46-65
8	Oria	5	Female	Pupils at primary school	0.11	Negative	0-5
10	Oria	6	Female	Had primary education	0.12	Positive	16-30
11	Oria	7	Male	Had primary education	0.32	Positive	66+
12	Oria	8	Male	Pupils at primary school	0.24	Positive	6-15
13	Oria	8	Female	Children aged < 5 years	0.05	Negative	0-5
14	Oria	8	Female	Had primary education	0.27	Positive	31-45
15	Oria	8	Female	Had primary education	0.07	Negative	31-45
16	Oria	9	Female	Pupils at primary school	0.05	Negative	6-15
17	Oria	13	Female	No formal education	0.02	Negative	46-65
18	Oria	11	Male	Children aged < 5 years	0.35	Positive	0-5
21	Oria	12	Female	Had primary education	0.05	Negative	46-65
22	Oria	13	Male	Pupils at primary school	0.06	Negative	6-15
23	Oria	13	Female	Had primary education	0.07	Negative	31-45
24	Oria	14	Female	Had primary education	0.17	Positive	31-45
25	Oria	15	Male	Had primary education	0.01	Negative	31-45
26	Oria	16	Male	Had primary education	0.29	Positive	46-65
27	Oria	17	Male	Had primary education	0.04	Negative	46-65
28	Oria	18	Male	Had primary education	0.01	Negative	46-65
29	Oria	19	Female	Had primary education	0.03	Negative	46-65
30	Oria	20	Female	Secondary education	0.03	Negative	16-30
31	Oria	21	Female	Had primary education	0.18	Positive	46-65
32	Oria	22	Male	Had primary education	0.05	Negative	31-45
34	Oria	23	Female	Had primary education	0.05	Negative	31-45
35	Oria	23	Female	Pupils at primary school	0.04	Negative	6-15
36	Oria	23	Male	Pupils at primary school	0.04	Negative	6-15
37	Oria	23	Male	Pupils at primary school	0.03	Negative	6-15
38	Oria	24	Female	Had primary education	0.02	Negative	16-30
39	Oria	25	Male	Had primary education	0.43	Positive	66+
40	Oria	24	Male	Children aged < 5 years	0.06	Negative	0-5
41	Oria	26	Male	Secondary education	0.01	Negative	46-65
42	Oria	27	Female	Had primary education	0.17	Positive	16-30
43	Oria	28	Female	Had primary education	0.01	Negative	66+
44	Oria	29	Female	Had primary education	0.29	Positive	46-65
45	Oria	27	Male	Children aged < 5 years	0.01	Negative	0-5
46	Oria	30	Female	Had primary education	0.1	Negative	46-65
48	Oria	27	Male	Pupils at primary school	0.07	Negative	6-15
49	Oria	27	Female	Pupils at primary school	0.04	Negative	6-15
50	Oria	27	Female	Pupils at primary school	0.06	Negative	6-15
51	Oria	34	Male	Children aged < 5 years	0.02	Negative	0-5
52	Oria	34	Female	Had primary education	0.2	Negative	16-30
53	Oria	32	Male	Pupils at primary school	0.06	Negative	6-15
54	Oria	33	Female	Had primary education	0.26	Positive	31-45
55	Oria	37	Male	Secondary education	0.1	Negative	46-65
56	Oria	36	Female	Had primary education	0.18	Positive	31-45
57	Oria	35	Male	Had primary education	0.27	Positive	46-65
58	Mtakuja	1	Female	Had primary education	0.01	Negative	66+
59	Mtakuja	2	Female	Had primary education	0.04	Negative	46-65
60	Mtakuja	2	Male	Children aged < 5 years	0.27	Positive	0-5
61	Mtakuja	2	Female	Pupils at primary school	0.17	Positive	6-15
62	Mtakuja	3	Female	Had primary education	0.17	Positive	66+
63	Mtakuja	6	Female	Had primary education	0.16	Positive	46-65
64	Mtakuja	4	Female	Had primary education	0.04	Negative	46-65
65	Mtakuja	4	Male	Children aged < 5 years	0.04	Negative	0-5
66	Mtakuja	5	Female	No formal education	0.1	Negative	66+
67	Mtakuja	7	Female	No formal education	0.04	Negative	66+
68	Mtakuja	8	Female	No formal education	0.05	Negative	66+
69	Mtakuja	9	Female	Had primary education	0.01	Negative	46-65
70	Mtakuja	10	Male	Had primary education	0.28	Positive	66+
71	Mtakuja	11	Female	Had primary education	0.04	Negative	46-65
72	Mtakuja	11	Female	No formal education	0.13	Positive	0-5
73	Mtakuja	12	Female	Had primary education	0.2	Positive	31-45
74	Mtakuja	12	Female	Children aged < 5 years	0.16	Positive	0-5
75	Mtakuja	21	Female	Had primary education	0.02	Negative	16-30
76	Mtakuja	13	Female	Had primary education	0.01	Negative	31-45
77	Mtakuja	16	Female	Had primary education	0.03	Negative	46-65
78	Mtakuja	19	Female	Had primary education	0.1	Negative	46-65
79	Mtakuja	14	Female	Had primary education	0.01	Negative	16-30
80	Mtakuja	17	Female	No formal education	0.01	Negative	66+
81	Mtakuja	18	Male	Secondary education	0.02	Negative	31-45
82	Mtakuja	5	Male	Had primary education	0.02	Negative	6-15
83	Mtakuja	5	Female	Had primary education	0.01	Negative	6-15
84	Mtakuja	15	Female	Had primary education	0.02	Negative	16-30
85	Mtakuja	20	Male	Pupils at primary school	0.02	Negative	6-15
86	Mtakuja	20	Female	Pupils at primary school	0.01	Negative	6-15
87	Mtakuja	20	Female	Pupils at primary school	0.1	Negative	6-15
88	Mtakuja	21	Female	Children aged < 5 years	0.43	Positive	0-5
89	Mtakuja	23	Female	Pupils at primary school	0.88	Positive	6-15
90	Mtakuja	22	Male	Pupils at primary school	0.21	Positive	6-15
91	Mtakuja	22	Female	Pupils at primary school	0.01	Negative	6-15
92	Mtakuja	23	Female	Had primary education	0.21	Positive	6-15
93	Mtakuja	24	Male	Had primary education	0.15	Positive	46-65
94	Mtakuja	25	Female	Secondary education	0.19	Positive	31-45
95	Mtakuja	25	Female	Pupils at primary school	0.13	Positive	6-15
96	Mtakuja	26	Female	Had primary education	0.38	Positive	16-30
97	Mtakuja	25	Male	Children aged < 5 years	0.01	Negative	0-5
98	Newland	1	Female	No formal education	0.04	Negative	46-65
99	Newland	1	Male	Secondary education	0.02	Negative	16-30
100	Newland	2	Male	Had primary education	0.04	Negative	66+
101	Newland	3	Male	Had primary education	0.08	Negative	66+
102	Newland	4	Female	Secondary education	0.04	Negative	16-30
103	Newland	5	Female	Had primary education	0.03	Negative	16-30
104	Newland	7	Female	Had primary education	0.07	Negative	31-45
105	Newland	6	Female	Had primary education	0.04	Negative	31-45
106	Newland	8	Male	Children aged < 5 years	0.04	Negative	0-5
107	Newland	7	Male	Pupils at primary school	0.33	Positive	6-15
108	Newland	7	Male	Pupils at primary school	0.06	Negative	6-15
109	Newland	7	Female	Pupils at primary school	0.01	Negative	6-15
110	Newland	8	Female	Had primary education	0.28	Positive	16-30
111	Newland	8	Male	Pupils at primary school	0.04	Negative	6-15
112	Newland	8	Female	Had primary education	0.26	Positive	46-65
113	Newland	8	Female	Children aged < 5 years	0.01	Negative	0-5
114	Newland	8	Male	Children aged < 5 years	0.02	Negative	0-5
115	Newland	20	Female	Had primary education	0.13	Positive	31-45
116	Newland	9	Female	Had primary education	0.06	Negative	31-45
117	Newland	10	Female	No formal education	0.04	Negative	16-30
118	Newland	9	Female	Secondary education	0.03	Negative	16-30
119	Newland	13	Female	Had primary education	0.06	Negative	66+
120	Newland	11	Female	Had primary education	0.06	Negative	46-65
121	Newland	14	Female	Secondary education	0.72	Positive	31-45
122	Newland	15	Male	Had primary education	0.04	Negative	31-45
123	Newland	16	Male	Had primary education	0.24	Positive	46-65
124	Newland	19	Male	Had primary education	0.01	Negative	46-65
125	Newland	21	Male	Had primary education	0.21	Positive	31-45
126	Newland	17	Female	Had primary education	0.11	Negative	16-30
127	Newland	12	Female	Had primary education	0.18	Positive	66+
128	Newland	121	Male	No formal education	0.01	Negative	0-5
129	Newland	18	Female	Had primary education	0.18	Positive	31-45
130	Newland	18	Male	Pupils at primary school	0.36	Positive	6-15
131	Newland	22	Female	Secondary education	0.09	Negative	16-30
132	Newland	23	Female	Had primary education	0.07	Negative	16-30
133	Newland	23	Female	No formal education	0.07	Negative	0-5
134	Newland	24	Female	Had primary education	0.21	Positive	16-30
135	Newland	25	Male	Had primary education	0.19	Positive	31-45
136	Newland	27	Female	Had primary education	0.14	Negative	31-45
137	Newland	26	Female	Had primary education	0.12	Negative	31-45
138	Newland	26	Male	No formal education	0	Negative	0-5
139	Newland	27	Female	Pupils at primary school	0.39	Positive	6-15
140	Newland	27	Male	Pupils at primary school	0.06	Positive	6-15
141	Newland	28	Female	Secondary education	0.08	Negative	31-45
142	Newland	29	Female	Had primary education	0.18	Positive	46-65
143	Newland	29	Female	Children aged < 5 years	0.3	Positive	0-5
144	Newland	29	Female	Children aged < 5 years	0.02	Negative	0-5
145	Newland	29	Female	Children aged < 5 years	0.02	Negative	0-5
146	Newland	33	Male	Had primary education	0.09	Negative	46-65
147	Mikocheni	1	Female	No formal education	0.41	Positive	16-30
148	Mikocheni	2	Female	No formal education	0.11	Negative	46-65
149	Mikocheni	3	Female	No formal education	0.01	Negative	31-45
150	Mikocheni	3	Female	Children aged < 5 years	0.09	Negative	0-5
151	Mikocheni	5	Female	Had primary education	0.13	Negative	31-45
152	Mikocheni	5	Female	Pupils at primary school	0.07	Negative	6-15
153	Mikocheni	6	Female	Children aged < 5 years	0.03	Negative	0-5
154	Mikocheni	4	Female	Pupils at primary school	0.92	Positive	6-15
155	Mikocheni	7	Female	Children aged < 5 years	0.03	Negative	0-5
156	Mikocheni	7	Female	Had primary education	0.29	Positive	31-45
157	Mikocheni	9	Male	Had primary education	0.02	Negative	46-65
158	Mikocheni	8	Female	Had primary education	0.16	Positive	16-30
159	Mikocheni	8	Male	No formal education	0.08	Negative	0-5
160	Mikocheni	10	Female	Had primary education	0.68	Positive	16-30
161	Mikocheni	10	Male	Children aged < 5 years	0.04	Negative	0-5
162	Mikocheni	11	Female	No formal education	0.11	Negative	31-45
163	Mikocheni	11	Female	Children aged < 5 years	0.03	Negative	0-5
164	Mikocheni	11	Female	No formal education	0.01	Negative	0-5
165	Mikocheni	1	Male	Children aged < 5 years	0.21	Positive	0-5
166	Mikocheni	13	Female	No formal education	0.21	Positive	31-45
167	Mikocheni	13	Male	Pupils at primary school	0.05	Negative	0-5
168	Mikocheni	12	Female	Had primary education	0.2	Positive	66+
169	Mikocheni	14	Female	No formal education	0.12	Negative	16-30
170	Mikocheni	15	Male	Pupils at primary school	0.01	Negative	6-15
171	Mikocheni	16	Female	No formal education	0.01	Negative	46-65
172	Mikocheni	16	Female	Pupils at primary school	0.77	Positive	0-5
173	Mikocheni	17	Female	Pupils at primary school	0.17	Positive	0-5
174	Mikocheni	17	Male	Had primary education	0.07	Negative	46-65
175	Mikocheni	18	Male	Children aged < 5 years	0.01	Negative	0-5
176	Mikocheni	18	Male	Had primary education	0.45	Positive	46-65
177	Mikocheni	19	Female	Had primary education	0.36	Positive	46-65
178	Mikocheni	1	Male	No formal education	0.09	Negative	31-45
179	Mikocheni	20	Male	No formal education	0.11	Negative	16-30
180	Mikocheni	22	Female	Secondary education	0.42	Positive	16-30
181	Mikocheni	23	Female	Secondary education	0.09	Negative	16-30
182	Mikocheni	24	Male	No formal education	0.25	Positive	16-30
183	Mikocheni	9	Male	Pupils at primary school	0.26	Positive	6-15
184	Mikocheni	9	Female	Pupils at primary school	0.27	Positive	6-15
185	Mikocheni	25	Female	Pupils at primary school	0.12	Negative	6-15
186	Mikocheni	26	Female	Pupils at primary school	0.15	Positive	6-15
187	Mikocheni	27	Female	Pupils at primary school	0.02	Negative	6-15
188	Mikocheni	29	Male	Had primary education	0.02	Negative	31-45
189	Mikocheni	28	Female	Pupils at primary school	0.01	Negative	6-15
190	Mikocheni	30	Female	Pupils at primary school	0.02	Negative	6-15
191	Mikocheni	35	Female	Had primary education	0.03	Negative	6-15
192	Mikocheni	37	Female	Pupils at primary school	0.01	Negative	6-15
193	Mikocheni	38	Female	Pupils at primary school	0.01	Negative	6-15
194	Mikocheni	39	Female	Pupils at primary school	0.21	Positive	6-15
195	Mikocheni	40	Female	Pupils at primary school	0	Negative	6-15
196	Mikocheni	32	Female	Pupils at primary school	0.01	Negative	6-15
197	Mikocheni	32	Male	Children aged < 5 years	0.01	Negative	0-5
198	Mikocheni	31	Male	Had primary education	0.36	Positive	16-30
199	Mikocheni	33	Male	Pupils at primary school	0.02	Negative	6-15
200	Mikocheni	29	Female	Pupils at primary school	0.01	Negative	6-15
201	Mikocheni	34	Female	No formal education	0.04	Negative	46-65
201	Mikocheni	33	Male	Had primary education	0.01	Negative	16-30
203	Mikocheni	36	Male	Had primary education	0.1	Positive	31-45
204	Mikocheni	41	Female	Had primary education	0.16	Positive	46-65
205	Mikocheni	42	Female	Secondary education	0.01	Negative	16-30
206	Mikocheni	44	Female	Secondary education	0.05	Negative	6-15
207	Mikocheni	43	Female	Had primary education	0.09	Positive	16-30
208	Mikocheni	46	Female	Pupils at primary school	0.06	Negative	6-15
209	Mikocheni	47	Male	No formal education	0.05	Negative	6-15
210	Mikocheni	48	Female	Pupils at primary school	0.08	Negative	6-15
211	Mikocheni	49	Female	Pupils at primary school	0.08	Negative	6-15
212	Mikocheni	50	Female	Pupils at primary school	0.28	Positive	6-15
213	Mikocheni	51	Female	Pupils at primary school	0.15	Positive	6-15
214	Mikocheni	52	Female	Pupils at primary school	0.14	Positive	6-15
215	Mikocheni	61	Female	Pupils at primary school	0.03	Negative	6-15
216	Mikocheni	45	Female	No formal education	0.39	Positive	46-65
217	Mikocheni	55	Female	Pupils at primary school	0.03	Negative	6-15
218	Mikocheni	53	Female	Had primary education	0.18	Positive	31-45
219	Mikocheni	56	Female	Pupils at primary school	0.1	Negative	6-15
220	Mikocheni	64	Female	Pupils at primary school	0.54	Positive	6-15
221	Mikocheni	59	Male	Pupils at primary school	0.01	Negative	6-15
222	Mikocheni	60	Male	Pupils at primary school	0.01	Negative	6-15
223	Mikocheni	59	Female	Pupils at primary school	0.05	Negative	6-15
224	Mikocheni	54	Female	No formal education	0.05	Negative	31-45
225	Mikocheni	26	Female	Pupils at primary school	0.39	Positive	6-15
226	Mikocheni	65	Female	Pupils at primary school	0.04	Negative	6-15
227	Mikocheni	62	Female	Pupils at primary school	0.21	Positive	6-15
228	Mikocheni	63	Female	Pupils at primary school	0.03	Negative	6-15
229	Mikocheni	58	Male	Had primary education	0.04	Negative	31-45
230	Mikocheni	67	Female	Had primary education	0.07	Negative	46-65
232	Mserekia	2	Female	Had primary education	0.04	Negative	66+
233	Mserekia	3	Female	Had primary education	0.4	Positive	66+
234	Mserekia	4	Female	Secondary education	0.01	Negative	66+
235	Mserekia	5	Male	Had primary education	0.09	Negative	66+
236	Mserekia	6	Male	No formal education	0.33	Positive	66+
237	Mserekia	7	Male	Had primary education	0.03	Negative	66+
238	Mserekia	10	Female	No formal education	0.04	Negative	46-65
239	Mserekia	9	Female	No formal education	0.03	Negative	66+
240	Mserekia	9	Female	Had primary education	0.24	Positive	66+
241	Mserekia	13	Female	No formal education	0.01	Negative	66+
242	Mserekia	11	Male	No formal education	0.41	Positive	66+
243	Mserekia	12	Male	No formal education	0.13	Positive	66+
244	Mserekia	16	Male	No formal education	0.07	Negative	66+
245	Mserekia	17	Female	No formal education	0.22	Positive	66+
246	Mserekia	18	Female	No formal education	0.05	Negative	46-65
247	Mserekia	15	Female	No formal education	0.24	Positive	46-65
248	Mserekia	14	Female	No formal education	0.06	Negative	46-65
249	Mserekia	19	Female	No formal education	0.04	Negative	46-65
250	Mserekia	20	Female	No formal education	0.01	Negative	66+
251	Mserekia	21	Female	Had primary education	0.03	Negative	46-65
252	Mserekia	22	Female	No formal education	0.36	Positive	31-45
253	Mserekia	24	Female	Had primary education	0.03	Negative	46-65
254	Mserekia	23	Female	No formal education	0.03	Negative	31-45
255	Mserekia	25	Female	No formal education	0.14	Positive	66+
256	Mserekia	26	Male	Pupils at primary school	0.22	Positive	6-15
257	Mserekia	27	Female	Pupils at primary school	0.02	Negative	6-15
258	Mserekia	28	Female	Had primary education	0.17	Positive	46-65
259	Mserekia	29	Female	No formal education	0.01	Negative	46-65
260	Mserekia	34	Female	No formal education	0.04	Negative	16-30
261	Mserekia	36	Female	Had primary education	0.01	Negative	16-30
262	Mserekia	32	Female	No formal education	0.21	Positive	66+
263	Mserekia	35	Female	Had primary education	0.04	Negative	31-45
264	Mserekia	38	Female	Had primary education	0.03	Negative	31-45
265	Mserekia	39	Female	Had primary education	0.16	Positive	16-30
266	Mserekia	40	Female	Had primary education	0.07	Negative	31-45
267	Mserekia	30	Female	Had primary education	0.03	Negative	16-30
268	Mserekia	43	Female	Pupils at primary school	0.01	Negative	6-15
269	Mserekia	41	Male	No formal education	0.04	Negative	46-65
270	Mserekia	49	Female	Pupils at primary school	0.02	Negative	6-15
271	Mserekia	53	Female	Had primary education	0.03	Negative	46-65
272	Mserekia	37	Male	Pupils at primary school	0.21	Positive	6-15
273	Mserekia	49	Female	Secondary education	0.08	Negative	31-45
274	Mserekia	31	Male	No formal education	0.07	Negative	66+
275	Mserekia	33	Male	No formal education	0.05	Negative	66+
276	Mserekia	42	Female	Had primary education	0.01	Negative	31-45
277	Mserekia	46	Female	Had primary education	0.16	Positive	46-65
278	Mserekia	49	Female	Pupils at primary school	0.11	Negative	6-15
279	Mserekia	47	Female	No formal education	0.26	Positive	46-65
280	Mserekia	45	Female	Pupils at primary school	0.04	Negative	6-15
281	Mserekia	56	Female	Had primary education	0.01	Negative	31-45
282	Mserekia	45	Female	Had primary education	0.03	Negative	46-65
283	Mserekia	64	Female	Had primary education	0.06	Negative	31-45
284	Mserekia	52	Female	Had primary education	0.03	Negative	31-45
285	Mserekia	48	Female	Secondary education	0.11	Negative	46-65
286	Mserekia	44	Female	Secondary education	0.14	Positive	31-45
287	Mserekia	50	Male	Had primary education	0.04	Negative	46-65
288	Mserekia	53	Female	Children aged < 5 years	0.02	Negative	0-5
289	Mserekia	53	Female	Children aged < 5 years	0.03	Negative	0-5
290	Mserekia	1	Male	Children aged < 5 years	0.09	Negative	0-5
291	Mserekia	54	Male	Children aged < 5 years	0.01	Negative	0-5
292	Mserekia	40	Female	Children aged < 5 years	0.03	Negative	0-5
293	Mserekia	49	Female	Children aged < 5 years	0.1	Negative	0-5
294	Mserekia	52	Male	Pupils at primary school	0.02	Negative	6-15
295	Mserekia	56	Male	Children aged < 5 years	0.05	Negative	0-5
296	Mserekia	60	Female	No formal education	0.6	Positive	16-30
297	Mserekia	60	Male	Children aged < 5 years	0.2	Positive	0-5
298	Mserekia	65	Male	Children aged < 5 years	0.13	Positive	0-5
299	Mserekia	65	Female	Had primary education	0.14	Positive	31-45
300	Mserekia	66	Male	Children aged < 5 years	0.08	Negative	0-5
301	Mserekia	58	Female	Had primary education	0.03	Negative	46-65
302	Mserekia	59	Female	No formal education	0.63	Positive	46-65
303	Mserekia	57	Female	No formal education	0.03	Negative	66+
304	Mserekia	61	Female	No formal education	0.09	Negative	6-15
305	Mserekia	62	Female	Pupils at primary school	0.06	Negative	6-15
306	Mserekia	63	Female	Pupils at primary school	0.02	Negative	6-15
307	Mserekia	67	Female	No formal education	0.05	Negative	46-65
308	Mserekia	68	Female	Children aged < 5 years	0.04	Negative	0-5
309	Mserekia	68	Male	Had primary education	0.14	Positive	46-65
310	Mserekia	64	Male	Children aged < 5 years	0.1	Negative	0-5
311	Mserekia	69	Female	Children aged < 5 years	0.19	Positive	0-5
312	Mserekia	47	Female	Pupils at primary school	0.03	Negative	0-5
313	Mserekia	37	Male	Secondary education	0.04	Negative	31-45
314	Mserekia	1	Female	No formal education	0.05	Negative	66+

## Sheet: Survey 2
participant	village	household	sex	educationlevel	nterm	ntermcode	age category
1	Oria	1	Female	Had primary education	0.11	Positive	46-65
2	Oria	1	Male	Pupils at primary school	0.04	Negative	0-5
3	Oria	2	Female	Had primary education	0.21	Positive	16-30
4	Oria	2	Female	Pupils at primary school	0.09	Negative	6-15
5	Oria	3	Female	Had primary education	0.27	Positive	46-65
6	Oria	4	Female	Had primary education	0.1	Positive	31-45
7	Oria	5	Female	Had primary education	0.01	Negative	46-65
8	Oria	5	Female	Pupils at primary school	0.06	Negative	0-5
10	Oria	6	Female	Had primary education	0.01	Negative	16-30
11	Oria	7	Male	Had primary education	0.5	Positive	66+
12	Oria	8	Male	Pupils at primary school	0.16	Positive	6-15
13	Oria	8	Female	Children aged < 5 years	0.11	Positive	0-5
14	Oria	8	Female	Had primary education	0.01	Negative	31-45
17	Oria	13	Female	No formal education	0.23	Positive	46-65
18	Oria	11	Male	Children aged < 5 years	0.11	Positive	0-5
19	Oria	11	Female	Had primary education	0	Negative	16-30
20	Oria	11	Male	Children aged < 5 years	0.1	Positive	0-5
21	Oria	12	Female	Had primary education	0.02	Negative	46-65
22	Oria	13	Male	Pupils at primary school	0.3	Positive	6-15
23	Oria	13	Female	Had primary education	0.11	Positive	31-45
24	Oria	14	Female	Had primary education	0.35	Positive	31-45
25	Oria	15	Male	Had primary education	0.12	Positive	31-45
26	Oria	16	Male	Had primary education	0.24	Positive	46-65
27	Oria	17	Male	Had primary education	0.1	Positive	46-65
32	Oria	22	Male	Had primary education	1.2	Positive	31-45
34	Oria	23	Female	Had primary education	0.3	Positive	31-45
35	Oria	23	Female	Pupils at primary school	0.1	Positive	6-15
36	Oria	23	Male	Pupils at primary school	0.1	Positive	6-15
37	Oria	23	Male	Pupils at primary school	0.21	Positive	6-15
38	Oria	24	Female	Had primary education	0.07	Negative	16-30
39	Oria	25	Male	Had primary education	0.14	Positive	66+
40	Oria	24	Male	Children aged < 5 years	0.03	Negative	0-5
41	Oria	26	Male	Secondary education	0.03	Negative	46-65
42	Oria	27	Female	Had primary education	0.03	Negative	16-30
43	Oria	28	Female	Had primary education	0.23	Positive	66+
45	Oria	27	Male	Children aged < 5 years	0.04	Negative	0-5
49	Oria	27	Female	Pupils at primary school	0.1	Positive	6-15
50	Oria	27	Female	Pupils at primary school	0.05	Negative	6-15
52	Oria	34	Female	Had primary education	0.09	Negative	16-30
53	Oria	32	Male	Pupils at primary school	0.05	Negative	6-15
54	Oria	33	Female	Had primary education	0.19	Positive	31-45
55	Oria	37	Male	Secondary education	1.13	Positive	46-65
57	Oria	35	Male	Had primary education	0.1	Positive	46-65
58	Mtakuja	1	Female	Had primary education	0.05	Negative	66+
59	Mtakuja	2	Female	Had primary education	0.44	Positive	46-65
60	Mtakuja	2	Male	Children aged < 5 years	0.12	Positive	0-5
61	Mtakuja	2	Female	Pupils at primary school	0.05	Negative	6-15
62	Mtakuja	3	Female	Had primary education	0.03	Negative	66+
63	Mtakuja	6	Female	Had primary education	0.11	Positive	46-65
64	Mtakuja	4	Female	Had primary education	0.04	Negative	46-65
65	Mtakuja	4	Male	Children aged < 5 years	0.05	Negative	0-5
66	Mtakuja	5	Female	No formal education	0.07	Negative	66+
67	Mtakuja	7	Female	No formal education	0.3	Positive	66+
68	Mtakuja	8	Female	No formal education	0.22	Positive	66+
69	Mtakuja	9	Female	Had primary education	0.04	Negative	46-65
70	Mtakuja	10	Male	Had primary education	0.12	Positive	66+
73	Mtakuja	12	Female	Had primary education	0.03	Negative	31-45
74	Mtakuja	12	Female	Children aged < 5 years	0.08	Negative	0-5
75	Mtakuja	21	Female	Had primary education	0.1	Positive	16-30
76	Mtakuja	13	Female	Had primary education	0.2	Positive	31-45
77	Mtakuja	16	Female	Had primary education	0.06	Negative	46-65
78	Mtakuja	19	Female	Had primary education	0.08	Negative	46-65
80	Mtakuja	17	Female	No formal education	0.06	Negative	66+
82	Mtakuja	5	Male	Had primary education	0.03	Negative	6-15
83	Mtakuja	5	Female	Had primary education	0.09	Negative	6-15
84	Mtakuja	15	Female	Had primary education	0.22	Positive	16-30
85	Mtakuja	20	Male	Pupils at primary school	0.34	Positive	6-15
86	Mtakuja	20	Female	Pupils at primary school	0.11	Positive	6-15
87	Mtakuja	20	Female	Pupils at primary school	0.02	Negative	6-15
88	Mtakuja	21	Female	Children aged < 5 years	0.07	Negative	0-5
89	Mtakuja	23	Female	Pupils at primary school	0.03	Negative	6-15
90	Mtakuja	22	Male	Pupils at primary school	0.02	Negative	6-15
92	Mtakuja	23	Female	Had primary education	0.12	Positive	6-15
93	Mtakuja	24	Male	Had primary education	0.03	Negative	46-65
94	Mtakuja	25	Female	Secondary education	0.02	Negative	31-45
95	Mtakuja	25	Female	Pupils at primary school	0.01	Negative	6-15
96	Mtakuja	26	Female	Had primary education	0.08	Negative	16-30
97	Mtakuja	25	Male	Children aged < 5 years	0.1	Positive	0-5
98	Newland	1	Female	No formal education	0.37	Positive	46-65
99	Newland	1	Male	Secondary education	0.04	Negative	16-30
100	Newland	2	Male	Had primary education	0.16	Positive	66+
101	Newland	3	Male	Had primary education	0.04	Negative	66+
102	Newland	4	Female	Secondary education	0.03	Negative	16-30
104	Newland	7	Female	Had primary education	0.26	Positive	31-45
106	Newland	8	Male	Children aged < 5 years	0.14	Positive	0-5
107	Newland	7	Male	Pupils at primary school	0.05	Negative	6-15
108	Newland	7	Male	Pupils at primary school	0.05	Negative	6-15
109	Newland	7	Female	Pupils at primary school	0.16	Positive	6-15
111	Newland	8	Male	Pupils at primary school	0.03	Negative	6-15
112	Newland	8	Female	Had primary education	0.03	Negative	46-65
113	Newland	8	Female	Children aged < 5 years	0.04	Negative	0-5
114	Newland	8	Male	Children aged < 5 years	0.21	Positive	0-5
115	Newland	20	Female	Had primary education	0.05	Negative	31-45
117	Newland	10	Female	No formal education	0.04	Negative	16-30
119	Newland	13	Female	Had primary education	0.15	Positive	66+
122	Newland	15	Male	Had primary education	0.03	Negative	31-45
123	Newland	16	Male	Had primary education	0.02	Negative	46-65
124	Newland	19	Male	Had primary education	0.01	Negative	46-65
128	Newland	121	Male	No formal education	0.06	Negative	0-5
129	Newland	18	Female	Had primary education	0.1	Positive	31-45
130	Newland	18	Male	Pupils at primary school	0.11	Positive	6-15
135	Newland	25	Male	Had primary education	0.08	Negative	31-45
140	Newland	27	Male	Pupils at primary school	0.04	Negative	6-15
142	Newland	29	Female	Had primary education	0.1	Positive	46-65
143	Newland	29	Female	Children aged < 5 years	0.21	Positive	0-5
146	Newland	33	Male	Had primary education	0.05	Negative	46-65
147	Mikocheni	1	Female	No formal education	0.08	Negative	16-30
148	Mikocheni	2	Female	No formal education	0.03	Negative	46-65
149	Mikocheni	3	Female	No formal education	0.06	Negative	31-45
150	Mikocheni	3	Female	Children aged < 5 years	0.06	Negative	0-5
151	Mikocheni	5	Female	Had primary education	0.53	Positive	31-45
152	Mikocheni	5	Female	Pupils at primary school	0.03	Negative	6-15
155	Mikocheni	7	Female	Children aged < 5 years	0.1	Positive	0-5
156	Mikocheni	7	Female	Had primary education	0.03	Negative	31-45
158	Mikocheni	8	Female	Had primary education	0.94	Positive	16-30
160	Mikocheni	10	Female	Had primary education	0.02	Negative	16-30
161	Mikocheni	10	Male	Children aged < 5 years	0.11	Positive	0-5
162	Mikocheni	11	Female	No formal education	0.07	Negative	31-45
163	Mikocheni	11	Female	Children aged < 5 years	0.22	Positive	0-5
164	Mikocheni	11	Female	No formal education	0.17	Positive	0-5
166	Mikocheni	13	Female	No formal education	0.02	Negative	31-45
167	Mikocheni	13	Male	Pupils at primary school	0.44	Positive	0-5
168	Mikocheni	12	Female	Had primary education	0.03	Negative	66+
170	Mikocheni	15	Male	Pupils at primary school	0.03	Negative	6-15
171	Mikocheni	16	Female	No formal education	0.11	Positive	46-65
172	Mikocheni	16	Female	Pupils at primary school	0.3	Positive	0-5
173	Mikocheni	17	Female	Pupils at primary school	0.12	Positive	0-5
174	Mikocheni	17	Male	Had primary education	0.2	Positive	46-65
177	Mikocheni	19	Female	Had primary education	0.02	Negative	46-65
180	Mikocheni	22	Female	Secondary education	0.02	Negative	16-30
185	Mikocheni	25	Female	Pupils at primary school	0.06	Negative	6-15
187	Mikocheni	27	Female	Pupils at primary school	0.02	Negative	6-15
188	Mikocheni	29	Male	Had primary education	0.01	Negative	31-45
189	Mikocheni	28	Female	Pupils at primary school	0.09	Negative	6-15
190	Mikocheni	30	Female	Pupils at primary school	0.04	Negative	6-15
192	Mikocheni	37	Female	Pupils at primary school	0.03	Negative	6-15
193	Mikocheni	38	Female	Pupils at primary school	0.25	Positive	6-15
194	Mikocheni	39	Female	Pupils at primary school	0.18	Positive	6-15
195	Mikocheni	40	Female	Pupils at primary school	0.02	Negative	6-15
196	Mikocheni	32	Female	Pupils at primary school	0.27	Positive	6-15
197	Mikocheni	32	Male	Children aged < 5 years	0.04	Negative	0-5
203	Mikocheni	36	Male	Had primary education	0.05	Negative	31-45
204	Mikocheni	41	Female	Had primary education	0.27	Positive	46-65
208	Mikocheni	46	Female	Pupils at primary school	0.02	Negative	6-15
217	Mikocheni	55	Female	Pupils at primary school	0	Negative	6-15
221	Mikocheni	59	Male	Pupils at primary school	0.08	Negative	6-15
223	Mikocheni	59	Female	Pupils at primary school	0.33	Positive	6-15
229	Mikocheni	58	Male	Had primary education	0.04	Negative	31-45
230	Mikocheni	67	Female	Had primary education	0.01	Negative	46-65
231	Mikocheni	67	Female	Pupils at primary school	0.01	Negative	6-15
233	Mserekia	3	Female	Had primary education	0.03	Negative	66+
234	Mserekia	4	Female	Secondary education	0.08	Negative	66+
235	Mserekia	5	Male	Had primary education	0.1	Positive	66+
238	Mserekia	10	Female	No formal education	0.01	Negative	46-65
241	Mserekia	13	Female	No formal education	0.04	Negative	66+
242	Mserekia	11	Male	No formal education	0.25	Positive	66+
243	Mserekia	12	Male	No formal education	0.06	Negative	66+
244	Mserekia	16	Male	No formal education	0.21	Positive	66+
245	Mserekia	17	Female	No formal education	0.22	Positive	66+
247	Mserekia	15	Female	No formal education	0.05	Negative	46-65
250	Mserekia	20	Female	No formal education	0.01	Negative	66+
251	Mserekia	21	Female	Had primary education	0.35	Positive	46-65
252	Mserekia	22	Female	No formal education	0.15	Positive	31-45
254	Mserekia	23	Female	No formal education	0.01	Negative	31-45
255	Mserekia	25	Female	No formal education	0.27	Positive	66+
256	Mserekia	26	Male	Pupils at primary school	0.05	Negative	6-15
257	Mserekia	27	Female	Pupils at primary school	0.08	Negative	6-15
258	Mserekia	28	Female	Had primary education	0.12	Positive	46-65
259	Mserekia	29	Female	No formal education	0.11	Positive	46-65
260	Mserekia	34	Female	No formal education	0.04	Negative	16-30
261	Mserekia	36	Female	Had primary education	0.1	Positive	16-30
262	Mserekia	32	Female	No formal education	0.01	Negative	66+
263	Mserekia	35	Female	Had primary education	0.14	Positive	31-45
268	Mserekia	43	Female	Pupils at primary school	0.06	Negative	6-15
269	Mserekia	41	Male	No formal education	0.23	Positive	46-65
270	Mserekia	49	Female	Pupils at primary school	0	Negative	6-15
271	Mserekia	53	Female	Had primary education	0.03	Negative	46-65
272	Mserekia	37	Male	Pupils at primary school	0.01	Negative	6-15
273	Mserekia	49	Female	Secondary education	0	Negative	31-45
278	Mserekia	49	Female	Pupils at primary school	0.1	Positive	6-15
279	Mserekia	47	Female	No formal education	0.02	Negative	46-65
280	Mserekia	45	Female	Pupils at primary school	0.01	Negative	6-15
282	Mserekia	45	Female	Had primary education	0.34	Positive	46-65
284	Mserekia	52	Female	Had primary education	0.03	Negative	31-45
286	Mserekia	44	Female	Secondary education	0	Negative	31-45
287	Mserekia	50	Male	Had primary education	0.42	Positive	46-65
288	Mserekia	53	Female	Children aged < 5 years	0.25	Positive	0-5
289	Mserekia	53	Female	Children aged < 5 years	0.15	Positive	0-5
290	Mserekia	1	Male	Children aged < 5 years	0.02	Negative	0-5
293	Mserekia	49	Female	Children aged < 5 years	0.05	Negative	0-5
294	Mserekia	52	Male	Pupils at primary school	0.01	Negative	6-15
297	Mserekia	60	Male	Children aged < 5 years	0.02	Negative	0-5
301	Mserekia	58	Female	Had primary education	0.02	Negative	46-65
302	Mserekia	59	Female	No formal education	0.33	Positive	46-65
303	Mserekia	57	Female	No formal education	0.01	Negative	66+
306	Mserekia	63	Female	Pupils at primary school	0.21	Positive	6-15
307	Mserekia	67	Female	No formal education	0.14	Positive	46-65
308	Mserekia	68	Female	Children aged < 5 years	0.26	Positive	0-5
309	Mserekia	68	Male	Had primary education	0.16	Positive	46-65
313	Mserekia	37	Male	Secondary education	0.11	Positive	31-45
314	Mserekia	1	Female	No formal education	0.1	Positive	66+

## Sheet: Survey 3
participant	village	household	sex	educationlevel	nterm	ntermcode	age category
1	Oria	1	Female	Had primary education	0.1	Negative	46-65
2	Oria	1	Male	Pupils at primary school	0.02	Negative	0-5
4	Oria	2	Female	Pupils at primary school	0.04	Negative	6-15
5	Oria	3	Female	Had primary education	0.02	Negative	46-65
6	Oria	4	Female	Had primary education	0.03	Negative	31-45
7	Oria	5	Female	Had primary education	0.11	Positive	46-65
10	Oria	6	Female	Had primary education	0.06	Negative	16-30
11	Oria	7	Male	Had primary education	0.02	Negative	66+
12	Oria	8	Male	Pupils at primary school	0.01	Negative	6-15
13	Oria	8	Female	Children aged < 5 years	0.12	Positive	0-5
14	Oria	8	Female	Had primary education	0.01	Negative	31-45
18	Oria	11	Male	Children aged < 5 years	0.01	Negative	0-5
19	Oria	11	Female	Had primary education	0.01	Negative	16-30
20	Oria	11	Male	Children aged < 5 years	0.25	Positive	0-5
21	Oria	12	Female	Had primary education	0.09	Negative	46-65
22	Oria	13	Male	Pupils at primary school	0.01	Negative	6-15
23	Oria	13	Female	Had primary education	0.06	Negative	31-45
24	Oria	14	Female	Had primary education	0.03	Negative	31-45
25	Oria	15	Male	Had primary education	0.02	Negative	31-45
26	Oria	16	Male	Had primary education	0.02	Negative	46-65
27	Oria	17	Male	Had primary education	0.32	Positive	46-65
28	Oria	18	Male	Had primary education	0.02	Negative	46-65
34	Oria	23	Female	Had primary education	0.19	Positive	31-45
35	Oria	23	Female	Pupils at primary school	0.14	Positive	6-15
36	Oria	23	Male	Pupils at primary school	0.3	Positive	6-15
37	Oria	23	Male	Pupils at primary school	0.01	Negative	6-15
38	Oria	24	Female	Had primary education	0.05	Negative	16-30
40	Oria	24	Male	Children aged < 5 years	0.27	Positive	0-5
41	Oria	26	Male	=	0.05	Negative	46-65
42	Oria	27	Female	Had primary education	0.03	Negative	16-30
43	Oria	28	Female	Had primary education	0.1	Negative	66+
44	Oria	29	Female	Had primary education	0.13	Positive	46-65
45	Oria	27	Male	Children aged < 5 years	0.11	Positive	0-5
48	Oria	27	Male	Pupils at primary school	0.01	Negative	6-15
49	Oria	27	Female	Pupils at primary school	0.1	Negative	6-15
50	Oria	27	Female	Pupils at primary school	0.1	Positive	6-15
52	Oria	34	Female	Had primary education	0.04	Negative	16-30
53	Oria	32	Male	Pupils at primary school	0.01	Negative	6-15
54	Oria	33	Female	Had primary education	0.03	Negative	31-45
55	Oria	37	Male	=	0.09	Negative	46-65
58	Mtakuja	1	Female	Had primary education	0.24	Positive	66+
59	Mtakuja	2	Female	Had primary education	0.08	Negative	46-65
60	Mtakuja	2	Male	Children aged < 5 years	0.11	Positive	0-5
61	Mtakuja	2	Female	Pupils at primary school	0.3	Positive	6-15
62	Mtakuja	3	Female	Had primary education	0.02	Negative	66+
63	Mtakuja	6	Female	Had primary education	0.15	Positive	46-65
64	Mtakuja	4	Female	Had primary education	0.23	Positive	46-65
65	Mtakuja	4	Male	Children aged < 5 years	0.12	Positive	0-5
66	Mtakuja	5	Female	No formal education	0.12	Positive	66+
67	Mtakuja	7	Female	No formal education	0.03	Negative	66+
68	Mtakuja	8	Female	No formal education	0.03	Negative	66+
69	Mtakuja	9	Female	Had primary education	0.11	Positive	46-65
70	Mtakuja	10	Male	Had primary education	0.09	Negative	66+
73	Mtakuja	12	Female	Had primary education	0.48	Positive	31-45
74	Mtakuja	12	Female	Children aged < 5 years	0.06	Negative	0-5
75	Mtakuja	21	Female	Had primary education	0.02	Negative	16-30
76	Mtakuja	13	Female	Had primary education	0.01	Negative	31-45
77	Mtakuja	16	Female	Had primary education	0.06	Negative	46-65
78	Mtakuja	19	Female	Had primary education	0.02	Negative	46-65
80	Mtakuja	17	Female	No formal education	0.08	Negative	66+
82	Mtakuja	5	Male	Had primary education	0.1	Negative	6-15
83	Mtakuja	5	Female	Had primary education	0.07	Negative	6-15
84	Mtakuja	15	Female	Had primary education	0.04	Negative	16-30
85	Mtakuja	20	Male	Pupils at primary school	0.06	Negative	6-15
86	Mtakuja	20	Female	Pupils at primary school	0.01	Negative	6-15
87	Mtakuja	20	Female	Pupils at primary school	0.02	Negative	6-15
88	Mtakuja	21	Female	Children aged < 5 years	0.67	Positive	0-5
89	Mtakuja	23	Female	Pupils at primary school	0.01	Negative	6-15
91	Mtakuja	22	Female	Pupils at primary school	0.12	Positive	6-15
92	Mtakuja	23	Female	Had primary education	0.07	Negative	6-15
93	Mtakuja	24	Male	Had primary education	0.13	Positive	46-65
94	Mtakuja	25	Female	Secondary education and above	0.08	Negative	31-45
95	Mtakuja	25	Female	Pupils at primary school	0.19	Positive	6-15
97	Mtakuja	25	Male	Children aged < 5 years	0.05	Negative	0-5
98	Newland	1	Female	No formal education	0.03	Negative	46-65
99	Newland	1	Male	Secondary education and above	0.09	Negative	16-30
100	Newland	2	Male	Had primary education	0.26	Positive	66+
101	Newland	3	Male	Had primary education	0.09	Negative	66+
102	Newland	4	Female	Secondary education and above	0.11	Positive	16-30
104	Newland	7	Female	Had primary education	0.03	Negative	31-45
106	Newland	8	Male	Children aged < 5 years	0	Negative	0-5
107	Newland	7	Male	Pupils at primary school	0	Negative	6-15
108	Newland	7	Male	Pupils at primary school	0.25	Positive	6-15
109	Newland	7	Female	Pupils at primary school	0.08	Negative	6-15
111	Newland	8	Male	Pupils at primary school	0.25	Positive	6-15
112	Newland	8	Female	Had primary education	0.15	Positive	46-65
113	Newland	8	Female	Children aged < 5 years	0.09	Negative	0-5
114	Newland	8	Male	Children aged < 5 years	0.03	Negative	0-5
117	Newland	10	Female	No formal education	0.03	Negative	16-30
122	Newland	15	Male	Had primary education	0.15	Positive	31-45
123	Newland	16	Male	Had primary education	0.02	Negative	46-65
124	Newland	19	Male	Had primary education	0.1	Negative	46-65
129	Newland	18	Female	Had primary education	0.03	Negative	31-45
130	Newland	18	Male	Pupils at primary school	0.08	Negative	6-15
135	Newland	25	Male	Had primary education	0.22	Positive	31-45
140	Newland	27	Male	Pupils at primary school	0.01	Negative	6-15
142	Newland	29	Female	Had primary education	0.12	Positive	46-65
143	Newland	29	Female	Children aged < 5 years	0.36	Positive	0-5
146	Newland	33	Male	Had primary education	0.03	Negative	46-65
149	Mikocheni	3	Female	No formal education	0.07	Negative	31-45
150	Mikocheni	3	Female	Children aged < 5 years	0.08	Negative	0-5
151	Mikocheni	5	Female	Had primary education	0.03	Negative	31-45
152	Mikocheni	5	Female	Pupils at primary school	0.01	Negative	6-15
155	Mikocheni	7	Female	Children aged < 5 years	0.01	Negative	0-5
156	Mikocheni	7	Female	Had primary education	0.07	Negative	31-45
160	Mikocheni	10	Female	Had primary education	0.13	Positive	16-30
161	Mikocheni	10	Male	Children aged < 5 years	0.04	Negative	0-5
162	Mikocheni	11	Female	No formal education	0.04	Negative	31-45
163	Mikocheni	11	Female	Children aged < 5 years	0.13	Positive	0-5
164	Mikocheni	11	Female	No formal education	0.04	Negative	0-5
166	Mikocheni	13	Female	No formal education	0.02	Negative	31-45
167	Mikocheni	13	Male	Pupils at primary school	0.01	Negative	0-5
170	Mikocheni	15	Male	Pupils at primary school	0.01	Negative	6-15
171	Mikocheni	16	Female	No formal education	0.05	Negative	46-65
172	Mikocheni	16	Female	Pupils at primary school	0.36	Positive	0-5
173	Mikocheni	17	Female	Pupils at primary school	0.01	Negative	0-5
174	Mikocheni	17	Male	Had primary education	0.08	Negative	46-65
175	Mikocheni	18	Male	Children aged < 5 years	0.04	Negative	0-5
176	Mikocheni	18	Male	Had primary education	0.19	Positive	46-65
185	Mikocheni	25	Female	Pupils at primary school	0.02	Negative	6-15
186	Mikocheni	26	Female	Pupils at primary school	0.03	Negative	6-15
187	Mikocheni	27	Female	Pupils at primary school	0.02	Negative	6-15
188	Mikocheni	29	Male	Had primary education	0.02	Negative	31-45
189	Mikocheni	28	Female	Pupils at primary school	0.01	Negative	6-15
190	Mikocheni	30	Female	Pupils at primary school	0.03	Negative	6-15
191	Mikocheni	35	Female	Had primary education	0.03	Negative	6-15
192	Mikocheni	37	Female	Pupils at primary school	0.27	Positive	6-15
193	Mikocheni	38	Female	Pupils at primary school	0.16	Positive	6-15
194	Mikocheni	39	Female	Pupils at primary school	0.06	Negative	6-15
195	Mikocheni	40	Female	Pupils at primary school	0.08	Negative	6-15
196	Mikocheni	32	Female	Pupils at primary school	0.08	Negative	6-15
197	Mikocheni	32	Male	Children aged < 5 years	0.09	Negative	0-5
198	Mikocheni	31	Male	Had primary education	0.26	Positive	16-30
201	Mikocheni	33	Male	Had primary education	0.08	Negative	16-30
203	Mikocheni	36	Male	Had primary education	0.07	Negative	31-45
204	Mikocheni	41	Female	Had primary education	0.11	Negative	46-65
208	Mikocheni	46	Female	Pupils at primary school	0.07	Negative	6-15
210	Mikocheni	48	Female	Pupils at primary school	0.03	Negative	6-15
211	Mikocheni	49	Female	Pupils at primary school	0.02	Negative	6-15
212	Mikocheni	50	Female	Pupils at primary school	0.01	Negative	6-15
213	Mikocheni	51	Female	Pupils at primary school	0.18	Positive	6-15
214	Mikocheni	52	Female	Pupils at primary school	0.01	Negative	6-15
215	Mikocheni	61	Female	Pupils at primary school	0.01	Negative	6-15
217	Mikocheni	55	Female	Pupils at primary school	0.07	Negative	6-15
219	Mikocheni	56	Female	Pupils at primary school	0.11	Negative	6-15
220	Mikocheni	64	Female	Pupils at primary school	0.07	Negative	6-15
221	Mikocheni	59	Male	Pupils at primary school	0.09	Negative	6-15
223	Mikocheni	59	Female	Pupils at primary school	0.09	Negative	6-15
227	Mikocheni	62	Female	Pupils at primary school	0.09	Negative	6-15
228	Mikocheni	63	Female	Pupils at primary school	0.02	Negative	6-15
229	Mikocheni	58	Male	Had primary education	0.01	Negative	31-45
230	Mikocheni	67	Female	Had primary education	0.11	Negative	46-65
231	Mikocheni	67	Female	Pupils at primary school	0.09	Negative	6-15
233	Mserekia	3	Female	Had primary education	0.05	Negative	66+
234	Mserekia	4	Female	Secondary education and above	0.19	Positive	66+
235	Mserekia	5	Male	Had primary education	0.47	Positive	66+
238	Mserekia	10	Female	No formal education	0.08	Negative	46-65
241	Mserekia	13	Female	No formal education	0.07	Negative	66+
242	Mserekia	11	Male	No formal education	0.01	Negative	66+
243	Mserekia	12	Male	No formal education	0.14	Positive	66+
244	Mserekia	16	Male	No formal education	0.06	Negative	66+
245	Mserekia	17	Female	No formal education	0.22	Positive	66+
247	Mserekia	15	Female	No formal education	0.1	Negative	46-65
250	Mserekia	20	Female	No formal education	0.04	Negative	66+
251	Mserekia	21	Female	Had primary education	0.1	Negative	46-65
254	Mserekia	23	Female	No formal education	0.06	Negative	31-45
255	Mserekia	25	Female	No formal education	0	Negative	66+
256	Mserekia	26	Male	Pupils at primary school	0.05	Negative	6-15
257	Mserekia	27	Female	Pupils at primary school	0.02	Negative	6-15
258	Mserekia	28	Female	Had primary education	0.02	Negative	46-65
259	Mserekia	29	Female	No formal education	0.09	Negative	46-65
260	Mserekia	34	Female	No formal education	0.21	Positive	16-30
261	Mserekia	36	Female	Had primary education	0.07	Negative	16-30
262	Mserekia	32	Female	No formal education	0.06	Negative	66+
268	Mserekia	43	Female	Pupils at primary school	0.26	Positive	6-15
269	Mserekia	41	Male	No formal education	0.17	Positive	46-65
270	Mserekia	49	Female	Pupils at primary school	0.03	Negative	6-15
271	Mserekia	53	Female	Had primary education	0.11	Negative	46-65
272	Mserekia	37	Male	Pupils at primary school	0.07	Negative	6-15
273	Mserekia	49	Female	Secondary education and above	0.02	Negative	31-45
276	Mserekia	42	Female	Had primary education	0.13	Positive	31-45
278	Mserekia	49	Female	Pupils at primary school	0.08	Negative	6-15
279	Mserekia	47	Female	No formal education	0.17	Positive	46-65
280	Mserekia	45	Female	Pupils at primary school	0.12	Negative	6-15
282	Mserekia	45	Female	Had primary education	0.06	Negative	46-65
284	Mserekia	52	Female	Had primary education	0.1	Negative	31-45
286	Mserekia	44	Female	Secondary education and above	0.03	Negative	31-45
288	Mserekia	53	Female	Children aged < 5 years	0.05	Negative	0-5
289	Mserekia	53	Female	Children aged < 5 years	0.03	Negative	0-5
290	Mserekia	1	Male	Children aged < 5 years	0.09	Negative	0-5
293	Mserekia	49	Female	Children aged < 5 years	0.13	Positive	0-5
294	Mserekia	52	Male	Pupils at primary school	0.05	Negative	6-15
296	Mserekia	60	Female	No formal education	0.19	Positive	16-30
301	Mserekia	58	Female	Had primary education	0.02	Negative	46-65
302	Mserekia	59	Female	No formal education	0.06	Negative	46-65
303	Mserekia	57	Female	No formal education	0.05	Negative	66+
304	Mserekia	61	Female	No formal education	0.03	Negative	6-15
306	Mserekia	63	Female	Pupils at primary school	0.08	Negative	6-15
307	Mserekia	67	Female	No formal education	0.17	Positive	46-65
308	Mserekia	68	Female	Children aged < 5 years	0.02	Negative	0-5
309	Mserekia	68	Male	Had primary education	0.24	Positive	46-65
311	Mserekia	69	Female	Children aged < 5 years	0.02	Negative	0-5
312	Mserekia	47	Female	Pupils at primary school	0.08	Negative	0-5
313	Mserekia	37	Male	=	0.07	Negative	31-45
